# Supplementary material for: First description of the male of Barylestissaaristoi Jäger, 2008 (Araneae, Sparassidae) from China
Source: Zookeys. 2019 Mar 20;832:153–60. doi: 10.3897/zookeys.832.32569 (PMC6437136; doi:10.3897/zookeys.832.32569)
Supplement: XML Treatment for Barylestis saaristoi [file zookeys.832.32569-treatment1.xml]

<!DOCTYPE tp:taxon-treatment
  PUBLIC "-//TaxonX//DTD Taxonomic Treatment Publishing DTD v0 20100105//EN" "tax-treatment-NSO.dtd">
<tp:taxon-treatment xmlns:tp="http://www.plazi.org/taxpub"><tp:treatment-meta><kwd-group><label>Taxon classification</label><kwd><named-content xmlns:xlink="http://www.w3.org/1999/xlink" content-type="kingdom">Animalia</named-content></kwd><kwd><named-content xmlns:xlink="http://www.w3.org/1999/xlink" content-type="order">Araneae</named-content></kwd><kwd><named-content xmlns:xlink="http://www.w3.org/1999/xlink" content-type="family">Sparassidae</named-content></kwd></kwd-group><mixed-citation publication-type="journal"><person-group><name><surname>Zhong</surname><given-names>Yang</given-names></name><name><surname>Lin</surname><given-names>Ye-Jie</given-names></name><name><surname>Liu</surname><given-names>Jie</given-names></name></person-group><article-title>First description of the male of <italic><tp:taxon-name><tp:taxon-name-part taxon-name-part-type="genus" reg="Barylestis">Barylestis</tp:taxon-name-part><tp:taxon-name-part taxon-name-part-type="species" reg="saaristoi">saaristoi</tp:taxon-name-part></tp:taxon-name></italic> Jäger, 2008 (<tp:taxon-name><tp:taxon-name-part taxon-name-part-type="order">Araneae</tp:taxon-name-part></tp:taxon-name>, <tp:taxon-name><tp:taxon-name-part taxon-name-part-type="family">Sparassidae</tp:taxon-name-part></tp:taxon-name>) from China</article-title><source>Zookeys</source><day>20</day><month>3</month><year>2019</year><volume>832</volume><fpage>153</fpage><lpage>160</lpage><pub-id pub-id-type="doi">10.3897/zookeys.832.32569</pub-id></mixed-citation></tp:treatment-meta><tp:nomenclature><tp:taxon-name>
                <tp:taxon-name-part taxon-name-part-type="genus" reg="Barylestis">Barylestis</tp:taxon-name-part>
                <tp:taxon-name-part taxon-name-part-type="species" reg="saaristoi">saaristoi</tp:taxon-name-part>
              </tp:taxon-name><tp:taxon-authority>Jäger, 2008</tp:taxon-authority><xref ref-type="fig" rid="F1">Figures 1–3</xref><xref ref-type="fig" rid="F2">, 4–8</xref><xref ref-type="fig" rid="F3">, 9–21</xref><xref ref-type="fig" rid="F4">, 22–25</xref><xref ref-type="fig" rid="F5">, 26</xref><tp:nomenclature-citation-list><tp:nomenclature-citation><tp:taxon-name>
                    <tp:taxon-name-part taxon-name-part-type="genus" reg="Barylestis">Barylestis</tp:taxon-name-part>
                    <tp:taxon-name-part taxon-name-part-type="species" reg="saaristoi">saaristoi</tp:taxon-name-part>
                  </tp:taxon-name><comment>Jäger, 2008: 106, figs 1–14 (holotype female from Mae Hong Son Province, Thailand, deposited in <named-content xmlns:xlink="http://www.w3.org/1999/xlink" content-type="dwc:institutional_code" xlink:type="simple">SMF</named-content> 58342).</comment></tp:nomenclature-citation></tp:nomenclature-citation-list></tp:nomenclature><tp:treatment-sec sec-type="material" id="SECID0EDJAC"><title>Material examined.</title><p>1 male and 1 female (<named-content xmlns:xlink="http://www.w3.org/1999/xlink" content-type="dwc:institutional_code" xlink:type="simple">HBU</named-content>), Mengxin Farm [<named-content xmlns:xlink="http://www.w3.org/1999/xlink" content-type="dwc:verbatimCoordinates" xlink:type="simple"><named-content content-type="geo-json" specific-use="{&#34;type&#34;:&#34;Point&#34;,&#34;coordinates&#34;:[101.360000,21.890000]}" id="NCID0ERJAC" xlink:type="simple">21.89°N, 101.36°E</named-content></named-content>, 736m], Dai Autonomous Prefecture of Xishuangbanna, China, 4 May 2018, Yiwu Zhu leg.; 2 females (<named-content xmlns:xlink="http://www.w3.org/1999/xlink" content-type="dwc:institutional_code" xlink:type="simple">HBU</named-content>), Xishuangbanna Tropical Botanical Garden [<named-content xmlns:xlink="http://www.w3.org/1999/xlink" content-type="dwc:verbatimCoordinates" xlink:type="simple"><named-content content-type="geo-json" specific-use="{&#34;type&#34;:&#34;Point&#34;,&#34;coordinates&#34;:[101.220000,21.960000]}" id="NCID0E5JAC" xlink:type="simple">21.96°N, 101.22°E</named-content></named-content>, 757m] Dai Autonomous Prefecture of Xishuangbanna, China, 30 May 2015, Wancheng Li leg.</p></tp:treatment-sec><tp:treatment-sec sec-type="diagnosis" id="SECID0EDKAC"><title>Diagnosis.</title><p>Male of <italic><tp:taxon-name><tp:taxon-name-part taxon-name-part-type="genus" reg="Barylestis">B.</tp:taxon-name-part><tp:taxon-name-part taxon-name-part-type="species" reg="saaristoi">saaristoi</tp:taxon-name-part></tp:taxon-name></italic> can be separated from <italic><tp:taxon-name><tp:taxon-name-part taxon-name-part-type="genus" reg="Barylestis">B.</tp:taxon-name-part><tp:taxon-name-part taxon-name-part-type="species" reg="montandoni">montandoni</tp:taxon-name-part></tp:taxon-name></italic> (Lessert, 1929) and <italic><tp:taxon-name><tp:taxon-name-part taxon-name-part-type="genus" reg="Barylestis">B.</tp:taxon-name-part><tp:taxon-name-part taxon-name-part-type="species" reg="occidentalis">occidentalis</tp:taxon-name-part></tp:taxon-name></italic> (Simon, 1887) by embolus arising from tegulum in an 11-o’clock-position (3-o’clock-position in <italic><tp:taxon-name><tp:taxon-name-part taxon-name-part-type="genus" reg="Barylestis">B.</tp:taxon-name-part><tp:taxon-name-part taxon-name-part-type="species" reg="montandoni">montandoni</tp:taxon-name-part></tp:taxon-name></italic> and <italic><tp:taxon-name><tp:taxon-name-part taxon-name-part-type="genus" reg="Barylestis">B.</tp:taxon-name-part><tp:taxon-name-part taxon-name-part-type="species" reg="occidentalis">occidentalis</tp:taxon-name-part></tp:taxon-name></italic>, Figs <xref ref-type="fig" rid="F1">2</xref>, <xref ref-type="fig" rid="F2">5</xref>), separated from <italic><tp:taxon-name><tp:taxon-name-part taxon-name-part-type="genus" reg="Barylestis">B.</tp:taxon-name-part><tp:taxon-name-part taxon-name-part-type="species" reg="fagei">fagei</tp:taxon-name-part></tp:taxon-name></italic> (Lessert, 1929) and <italic><tp:taxon-name><tp:taxon-name-part taxon-name-part-type="genus" reg="Barylestis">B.</tp:taxon-name-part><tp:taxon-name-part taxon-name-part-type="species" reg="variatus">variatus</tp:taxon-name-part></tp:taxon-name></italic> (Pocock, 1900) by the long and slender dRNA (short and wide in <italic><tp:taxon-name><tp:taxon-name-part taxon-name-part-type="genus" reg="Barylestis">B.</tp:taxon-name-part><tp:taxon-name-part taxon-name-part-type="species" reg="fagei">fagei</tp:taxon-name-part></tp:taxon-name></italic> and <italic><tp:taxon-name><tp:taxon-name-part taxon-name-part-type="genus" reg="Barylestis">B.</tp:taxon-name-part><tp:taxon-name-part taxon-name-part-type="species" reg="variatus">variatus</tp:taxon-name-part></tp:taxon-name></italic>, Figs <xref ref-type="fig" rid="F1">3</xref>, <xref ref-type="fig" rid="F2">6</xref>), separated from <italic><tp:taxon-name><tp:taxon-name-part taxon-name-part-type="genus" reg="Barylestis">B.</tp:taxon-name-part><tp:taxon-name-part taxon-name-part-type="species" reg="scutatus">scutatus</tp:taxon-name-part></tp:taxon-name></italic> (Pocock, 1903) by tegulum partly covered embolic base (wholly covered in <italic><tp:taxon-name><tp:taxon-name-part taxon-name-part-type="genus" reg="Barylestis">B.</tp:taxon-name-part><tp:taxon-name-part taxon-name-part-type="species" reg="scutatus">scutatus</tp:taxon-name-part></tp:taxon-name></italic>). Females of this species can be recognised as this particular species by the following combination of characters: 1. Epigyne with V-shaped pit; 2. Vulva with tips of lateral coils pointing mediad and first part of copulatory ducts slender, running parallel (<xref ref-type="bibr" rid="B2">Jäger 2008</xref>).</p><fig id="F1" position="float" orientation="portrait"><label>Figures 1–3.</label><caption><p><italic><tp:taxon-name><tp:taxon-name-part taxon-name-part-type="genus" reg="Barylestis">Barylestis</tp:taxon-name-part><tp:taxon-name-part taxon-name-part-type="species" reg="saaristoi">saaristoi</tp:taxon-name-part></tp:taxon-name></italic> Jäger, 2008. <bold>1–3</bold> Left male palp (<bold>1</bold> prolateral <bold>2</bold> ventral <bold>3</bold> retrolateral). Abbreviations: C—conductor; dRTA—dorsal retrolateral tibial apophysis; E—embolus; ST—subtegulum; T—tegulum, vRTA—ventral retrolateral tibial apophysis. Scale bar: 0.5 mm.</p></caption><graphic xmlns:xlink="http://www.w3.org/1999/xlink" xlink:href="zookeys-832-153-g001.jpg" position="float" orientation="portrait" xlink:type="simple" id="oo_276305.jpg"/></fig><fig id="F2" position="float" orientation="portrait"><label>Figures 4–8.</label><caption><p><italic><tp:taxon-name><tp:taxon-name-part taxon-name-part-type="genus" reg="Barylestis">Barylestis</tp:taxon-name-part><tp:taxon-name-part taxon-name-part-type="species" reg="saaristoi">saaristoi</tp:taxon-name-part></tp:taxon-name></italic> Jäger, 2008. <bold>4–6</bold> Left male palp (<bold>4</bold> prolateral <bold>5</bold> ventral <bold>6</bold> retrolateral) <bold>7</bold> epigyne, ventral <bold>8</bold> vulva, dorsal. Abbreviations: AB–anterior bands, CD–copulatory ducts, CO–copulatory opening, GS–glandular structures of internal duct system, LW–lateral winding of internal duct system, PP–posterior pits of lateral lobes. Scale bar: 0.5 mm.</p></caption><graphic xmlns:xlink="http://www.w3.org/1999/xlink" xlink:href="zookeys-832-153-g002.jpg" position="float" orientation="portrait" xlink:type="simple" id="oo_276306.jpg"/></fig></tp:treatment-sec><tp:treatment-sec sec-type="description" id="SECID0EWOAC"><title>Description.</title><p><bold><italic>Male.</italic></bold><abbrev xmlns:xlink="http://www.w3.org/1999/xlink" xlink:title="prosoma length" id="ABBRID0EBPAC" xlink:type="simple">PL</abbrev> 6.4, <abbrev xmlns:xlink="http://www.w3.org/1999/xlink" xlink:title="prosoma width" id="ABBRID0EFPAC" xlink:type="simple">PW</abbrev> 7.5, <abbrev xmlns:xlink="http://www.w3.org/1999/xlink" xlink:title="anterior width of prosoma" id="ABBRID0EJPAC" xlink:type="simple">AW</abbrev> 4.0, <abbrev xmlns:xlink="http://www.w3.org/1999/xlink" xlink:title="opisthosoma length" id="ABBRID0ENPAC" xlink:type="simple">OL</abbrev> 5.4, <abbrev xmlns:xlink="http://www.w3.org/1999/xlink" xlink:title="opisthosoma width" id="ABBRID0ERPAC" xlink:type="simple">OW</abbrev> 3.9. Eyes: <abbrev xmlns:xlink="http://www.w3.org/1999/xlink" xlink:title="anterior median eyes" id="ABBRID0EVPAC" xlink:type="simple">AME</abbrev> 0.34, <abbrev xmlns:xlink="http://www.w3.org/1999/xlink" xlink:title="anterior lateral eyes" id="ABBRID0EZPAC" xlink:type="simple">ALE</abbrev> 0.43, <abbrev xmlns:xlink="http://www.w3.org/1999/xlink" xlink:title="posterior median eyes" id="ABBRID0E4PAC" xlink:type="simple">PME</abbrev> 0.26, <abbrev xmlns:xlink="http://www.w3.org/1999/xlink" xlink:title="posterior lateral eyes" id="ABBRID0ECAAE" xlink:type="simple">PLE</abbrev> 0.44, <abbrev xmlns:xlink="http://www.w3.org/1999/xlink" xlink:title="anterior median eyes" id="ABBRID0EGAAE" xlink:type="simple">AME</abbrev>–<abbrev xmlns:xlink="http://www.w3.org/1999/xlink" xlink:title="anterior median eyes" id="ABBRID0EKAAE" xlink:type="simple">AME</abbrev> 0.26, <abbrev xmlns:xlink="http://www.w3.org/1999/xlink" xlink:title="anterior median eyes" id="ABBRID0EOAAE" xlink:type="simple">AME</abbrev>–<abbrev xmlns:xlink="http://www.w3.org/1999/xlink" xlink:title="anterior lateral eyes" id="ABBRID0ESAAE" xlink:type="simple">ALE</abbrev> 0.15, <abbrev xmlns:xlink="http://www.w3.org/1999/xlink" xlink:title="posterior median eyes" id="ABBRID0EWAAE" xlink:type="simple">PME</abbrev>–<abbrev xmlns:xlink="http://www.w3.org/1999/xlink" xlink:title="posterior median eyes" id="ABBRID0E1AAE" xlink:type="simple">PME</abbrev> 0.59, <abbrev xmlns:xlink="http://www.w3.org/1999/xlink" xlink:title="posterior median eyes" id="ABBRID0E5AAE" xlink:type="simple">PME</abbrev>–<abbrev xmlns:xlink="http://www.w3.org/1999/xlink" xlink:title="posterior lateral eyes" id="ABBRID0ECBAE" xlink:type="simple">PLE</abbrev> 1.03, <abbrev xmlns:xlink="http://www.w3.org/1999/xlink" xlink:title="anterior median eyes" id="ABBRID0EGBAE" xlink:type="simple">AME</abbrev>–<abbrev xmlns:xlink="http://www.w3.org/1999/xlink" xlink:title="posterior median eyes" id="ABBRID0EKBAE" xlink:type="simple">PME</abbrev> 0.55, <abbrev xmlns:xlink="http://www.w3.org/1999/xlink" xlink:title="anterior lateral eyes" id="ABBRID0EOBAE" xlink:type="simple">ALE</abbrev>–<abbrev xmlns:xlink="http://www.w3.org/1999/xlink" xlink:title="posterior lateral eyes" id="ABBRID0ESBAE" xlink:type="simple">PLE</abbrev> 0.97, <abbrev xmlns:xlink="http://www.w3.org/1999/xlink" xlink:title="clypeus height" id="ABBRID0EWBAE" xlink:type="simple">CH</abbrev><abbrev xmlns:xlink="http://www.w3.org/1999/xlink" xlink:title="anterior median eyes" id="ABBRID0E1BAE" xlink:type="simple">AME</abbrev> 0.47, <abbrev xmlns:xlink="http://www.w3.org/1999/xlink" xlink:title="clypeus height" id="ABBRID0E5BAE" xlink:type="simple">CH</abbrev><abbrev xmlns:xlink="http://www.w3.org/1999/xlink" xlink:title="anterior lateral eyes" id="ABBRID0ECCAE" xlink:type="simple">ALE</abbrev><!--PageBreak --><!--PageBreak -->0.62. Spination: Palp: 131, 101, 2021; Fe: I 333, II 000, III 333, IV 331; <abbrev xmlns:xlink="http://www.w3.org/1999/xlink" xlink:title="patella" id="ABBRID0EJCAE" xlink:type="simple">Pa</abbrev>: I 101, II 000, III 101, IV 000; <abbrev xmlns:xlink="http://www.w3.org/1999/xlink" xlink:title="tibia" id="ABBRID0ENCAE" xlink:type="simple">Ti</abbrev>: I 2226, II 0004, III 2116, IV 2014; <abbrev xmlns:xlink="http://www.w3.org/1999/xlink" xlink:title="metatarsus" id="ABBRID0ERCAE" xlink:type="simple">Mt</abbrev>: I 1014, II 0004, III 1014, IV 1016. Measurements of palp and legs: Palp 9.5 (2.9, 1.2, 1.6, –, 3.8), I 32.5 (8.6, 3.2, 8.7, 9.4, 2.6), II 27.1 (7.5, 2.3, 7.5, 7.1, 2.7), III 29.0 (9.1, 2.4, 8.4, <!--PageBreak -->7.1, 2.0), IV 29.1 (9.3, 2.5, 8.1, 6.8, 2.4). Leg formula: I-IV-III-II (second leg may have fractured before collection, as it is very tiny; Figs <xref ref-type="fig" rid="F3">18–21</xref>). Cheliceral furrow with 3 anterior and 4 posterior teeth, without denticles. Claws of leg I with long and slightly curved teeth in both male and female. Female palpal claws with seven long teeth, almost same size as those of leg I (Figs <xref ref-type="fig" rid="F3">9–15</xref>). Dorsal carapace reddish-brown, posterior margins dark. Chelicerae, sternum, gnathocoxae and labium deep reddish-brown to black. Legs reddish -brown without spots and patches. Dorsal opisthosoma covered by long and dense hairs. Ventral opisthosoma uniformly yellowish-brown (Figs <xref ref-type="fig" rid="F4">22</xref>, <xref ref-type="fig" rid="F4">23</xref>). Cymbium significantly longer than tibia. Conductor membranous, arising from direction of tegulum 11:30. Embolus running 1.25 coils around tegulum, with tip situated <!--PageBreak -->near conductor. RTA arising medially from tibia, vRTA developed, almost rectangle-shaped and dRTA finger-shaped in ventral view (Figs <xref ref-type="fig" rid="F1">1</xref>–<xref ref-type="fig" rid="F2">6</xref>).</p><fig id="F3" position="float" orientation="portrait"><label>Figures 9–21.</label><caption><p><italic><tp:taxon-name><tp:taxon-name-part taxon-name-part-type="genus" reg="Barylestis">Barylestis</tp:taxon-name-part><tp:taxon-name-part taxon-name-part-type="species" reg="saaristoi">saaristoi</tp:taxon-name-part></tp:taxon-name></italic> Jäger, 2008. <bold>9, 10</bold> Cheliceral dentition, ventral view (<bold>9</bold> male <bold>10</bold> female) <bold>11</bold> palpal claw of female, retrolateral view <bold>12–15</bold> leg I prolateral and retrolateral view of two claws (<bold>12, 13</bold> male <bold>14, 15</bold> female) <bold>16, 17</bold> eye arrangement, dorsal view (<bold>16</bold> male <bold>17</bold> female) <bold>18–21</bold> Leg I–IV (male, right). Scale bars: 1 mm (<bold>9, 10, 16, 17</bold>); 0.2 mm (<bold>11–15</bold>); 2 mm (<bold>18–21</bold>).</p></caption><graphic xmlns:xlink="http://www.w3.org/1999/xlink" xlink:href="zookeys-832-153-g003.jpg" position="float" orientation="portrait" xlink:type="simple" id="oo_276307.jpg"/></fig><fig id="F4" position="float" orientation="portrait"><label>Figures 22–25.</label><caption><p><italic><tp:taxon-name><tp:taxon-name-part taxon-name-part-type="genus" reg="Barylestis">Barylestis</tp:taxon-name-part><tp:taxon-name-part taxon-name-part-type="species" reg="saaristoi">saaristoi</tp:taxon-name-part></tp:taxon-name></italic> Jäger, 2008. <bold>22, 23</bold> Male (<bold>22</bold> dorsal <bold>23</bold> ventral) <bold>24, 25</bold> female (<bold>24</bold> dorsal <bold>25</bold> ventral). Scale bar: 2 mm.</p></caption><graphic xmlns:xlink="http://www.w3.org/1999/xlink" xlink:href="zookeys-832-153-g004.jpg" position="float" orientation="portrait" xlink:type="simple" id="oo_276308.jpg"/></fig><p><bold><italic>Female</italic>.</bold> For details see <xref ref-type="bibr" rid="B2">Jäger (2008)</xref>.</p></tp:treatment-sec><tp:treatment-sec sec-type="distribution" id="SECID0E3DAE"><title>Distribution.</title><p>China (Yunnan Province, new record) (Fig. <xref ref-type="fig" rid="F5">26</xref>), Thailand (Mae Hong Son Province), Myanmar (Karen, Kayin State).</p><fig id="F5" position="float" orientation="portrait"><label>Figure 26.</label><caption><p>Collection localities of <italic><tp:taxon-name><tp:taxon-name-part taxon-name-part-type="genus" reg="Barylestis">Barylestis</tp:taxon-name-part><tp:taxon-name-part taxon-name-part-type="species" reg="saaristoi">saaristoi</tp:taxon-name-part></tp:taxon-name></italic> in Yunnan Province, China.</p></caption><graphic xmlns:xlink="http://www.w3.org/1999/xlink" xlink:href="zookeys-832-153-g005.jpg" position="float" orientation="portrait" xlink:type="simple" id="oo_276309.jpg"/></fig></tp:treatment-sec><ref-list><ref id="B2"><mixed-citation xmlns:xlink="http://www.w3.org/1999/xlink" xlink:type="simple"><person-group><name name-style="western"><surname>Jäger</surname><given-names>P</given-names></name></person-group> (<year>2008</year>) <article-title><italic><tp:taxon-name><tp:taxon-name-part taxon-name-part-type="genus">Barylestis</tp:taxon-name-part></tp:taxon-name></italic> Simon, 1910 – first record in Asia with comments on its zoogeography (<tp:taxon-name><tp:taxon-name-part taxon-name-part-type="order">Araneae</tp:taxon-name-part></tp:taxon-name>: <tp:taxon-name><tp:taxon-name-part taxon-name-part-type="family">Sparassidae</tp:taxon-name-part></tp:taxon-name>: <tp:taxon-name><tp:taxon-name-part taxon-name-part-type="subfamily">Heteropodinae</tp:taxon-name-part></tp:taxon-name>).</article-title><source><tp:taxon-name><tp:taxon-name-part taxon-name-part-type="phylum">Arthropoda</tp:taxon-name-part></tp:taxon-name> Selecta</source><volume>17</volume>: <fpage>105</fpage>–<lpage>110</lpage>.</mixed-citation></ref></ref-list></tp:taxon-treatment>
